# Supplementary material for: The Relationship between Fluoride Exposure and Cognitive Outcomes from Gestation to Adulthood—A Systematic Review
Source: Int J Environ Res Public Health. 2022 Dec 20;20(1):22. doi: 10.3390/ijerph20010022 (PMC9819484; doi:10.3390/ijerph20010022)
Supplement: Supplementary file 1 [file ijerph-20-00022-s001.zip]

Archive with 3 entries (3 files):
- ijerph-2055424-supplementary/Supplementary File S1.pdf
- ijerph-2055424-supplementary/Supplementary File S2.pdf
- ijerph-2055424-supplementary/Supplementary File S3.xlsx
