# Supplementary material for: The Relationship between Fluoride Exposure and Cognitive Outcomes from Gestation to Adulthood—A Systematic Review
Source: Int J Environ Res Public Health. 2022 Dec 20;20(1):22. doi: 10.3390/ijerph20010022 (PMC9819484; doi:10.3390/ijerph20010022)
Supplement: Supplementary file 1 [file ijerph-20-00022-s001.zip › ijerph-2055424-supplementary/Supplementary File S3.xlsx]

## Sheet: QA
Table S3. Quality Assessment (STROBE – M) - Limaye et al., [18]
Scoring Item	Scoring scale	Maximum possible Score	Aravind et al., [45]	Barberio et al., [60]	Bashash et al., [55]	Bashash et al., [54]	Broadbent et al., [66]	Chen et al., [22]	Choi et al., [23]	Chunyuan et al., [24]	Cui et al., [25]	Ding et al., [26]	Eswar et al., [46]	Green et al., [61]	Guo et al., [27]	Jimenez et al., [56]	Karimzade et al., [63]	Kumar et al., [47]	Kundu et al., [48]	Li,J et al., [28]	Li,Y et al., [65]	Lou et al., [29]	Lu et al., [30]	Martinez et al., [57]	Qin et al., [31]	Razdan et al., [49]	Ren et al., [32]	Rocha-Amador et al., [58]	Saeed et al., [67]	Saxena et al., [50]	Sebastian et al., [51]	Seraj et al, [64]	Sharma et al., [52]	Soto et al., [59]	Till et al., [62]	Trivedi et al., [53]	Wang et al., [33]	Wang G et al., [34]	Wang M et al., [35]	Wang S et al., [36]	Wang SX et al.,[37]	Wei et al., [38]	Xiang et al., [39]	Xu et al., [40]	Yang et al., [41]	Yu et al., [42]	Zhao et al., [43]	Zhao LB et al., [44]
1.1 (Abstract)	Study design mentioned. yes=1, no=0	1	0	0	0	1	1	0	1	0	1	1	0	1	0	0	0	1	0	0	0	0	0	0	0	0	0	0	0	1	1	1	0	1	0	0	0	0	1	0	0	0	0	1	0	1	1	0
1.2 (Abstract)	Background explained. yes=1, no=0	1	0	1	1	1	0	0	1	1	0	1	0	1	0	0	0	1	1	0	0	0	0	0	0	0	0	1	1	0	1	0	0	0	1	0	0	0	1	0	1	0	0	1	0	1	1	0
1.3 (Abstract)	Objective mentioned. yes=1, no=0	1	1	1	1	1	1	0	0	1	1	1	1	1	1	1	1	1	1	1	1	1	0	0	0	1	0	1	1	1	1	1	1	1	1	1	1	1	1	1	1	1	1	1	1	1	1	0
1.4 (Abstract)	Participant selection explained. yes=1, no=0	1	1	1	1	1	1	0	1	1	1	1	1	1	1	1	1	1	1	1	1	1	1	0	1	1	0	1	1	1	1	1	0	1	1	0	1	1	1	1	1	1	1	1	0	1	1	0
1.5 (Abstract)	Methods written. yes=1, no=0	1	1	1	1	1	1	1	1	1	1	1	1	1	0	1	1	1	1	1	1	1	0	0	1	1	0	0	1	1	1	1	1	1	1	0	1	0	1	1	1	1	0	1	0	1	1	0
1.6 (Abstract)	Results stated. yes=1, no=0	1	1	1	1	1	1	1	1	1	1	1	1	1	1	1	1	1	1	1	1	1	1	0	1	1	1	1	1	1	1	1	1	1	1	1	1	1	1	1	1	1	1	1	1	1	1	1
1.7 (Abstract)	Conclusions mentioned. yes=1, no=0	1	1	1	1	1	1	0	1	1	1	1	1	1	1	1	0	1	1	0	0	0	1	0	0	1	1	1	1	1	1	1	1	1	1	1	1	1	1	1	1	1	1	1	1	1	1	0
2.1	Overview of known information. yes=1, no=0	1	1	1	1	1	1	1	1	1	1	1	1	1	1	1	1	1	1	1	0	1	0	1	0	1	1	1	1	1	1	1	1	1	1	1	1	0	1	0	1	0	1	1	1	1	1	1
2.2	Recent pertinent references used. yes=1, no=0	1	1	1	1	1	1	0	1	1	1	1	0	1	0	1	1	1	1	0	0	1	0	0	0	1	0	1	1	1	1	1	1	1	1	1	1	0	1	0	1	0	1	1	0	1	1	0
2.3	Gaps in current knowledge addressed. yes=1, no=0	1	1	1	1	1	1	0	1	1	1	1	0	1	0	1	0	1	1	0	0	1	0	0	0	1	0	1	1	1	1	1	1	1	1	1	1	1	1	0	1	0	0	1	0	1	1	0
3.1	Populations specified. yes=1, no=0	1	1	1	1	1	1	1	1	1	1	1	1	1	1	1	1	1	1	1	1	1	1	1	0	1	1	1	1	1	1	1	1	1	1	1	1	1	1	1	1	1	1	1	1	1	1	1
3.2	Exposures stated. yes=1, no=0	1	1	1	1	1	1	1	1	1	1	1	1	1	1	1	1	1	1	1	1	1	1	1	1	1	0	1	1	1	1	1	1	1	1	1	1	1	1	0	1	1	1	1	1	1	1	1
3.3	Expected outcomes mentioned. yes=1, no=0	1	1	1	1	1	1	1	1	1	1	1	1	1	1	1	1	1	1	1	0	1	1	1	1	1	1	1	1	1	1	1	1	1	1	1	1	1	1	1	1	1	1	1	1	1	1	1
3.4	Parameters to be estimated mentioned. yes=1, no=0	1	1	1	1	1	1	1	1	1	1	1	1	1	1	1	1	1	1	1	1	1	1	1	1	1	0	0	1	0	1	1	1	1	1	1	1	1	1	1	1	1	1	1	1	0	1	1
4.1	Study design explicitely stated.yes=1, no=0	1	1	1	1	1	1	0	1	1	1	1	1	1	0	1	0	1	1	0	0	1	0	0	0	1	0	0	1	1	1	1	1	1	0	0	1	1	1	0	1	0	0	1	0	1	1	0
4.2	Cohort populaton explained. yes=1, no=0	1	1	1	1	1	1	1	1	1	1	1	0	1	1	1	1	1	1	1	0	1	0	0	0	1	0	1	1	1	0	1	1	1	1	1	1	1	1	0	1	0	1	1	1	1	1	1
4.3	Institutional Review Board / Ethics committee permision mentionned. Yes=1, no=0	1	1	1	1	1	1	0	1	1	1	1	1	1	0	1	0	1	1	0	0	1	0	0	0	1	0	0	1	1	0	0	1	1	1	0	1	0	1	0	1	0	0	1	0	1	1	0
4.4	Informed consent taken from participants. Yes=1, no=0	1	1	0	1	1	0	0	1	1	1	1	1	1	0	1	0	1	1	0	0	1	0	0	0	1	0	0	1	1	1	1	1	1	1	0	1	0	1	0	1	0	0	1	0	1	1	0
5.1	Study setting mentioned. yes=1, no=0	1	1	1	1	1	1	0	1	1	1	1	1	1	0	1	1	1	1	0	0	1	1	0	1	1	0	1	1	1	1	1	1	1	1	1	1	1	1	1	1	1	1	1	1	1	1	1
5.2	Study location written. yes=1, no=0	1	1	1	1	1	1	1	1	1	1	1	1	1	1	1	1	1	1	1	0	1	1	1	0	1	0	1	1	1	1	1	1	1	1	1	1	1	1	1	1	1	1	1	1	1	1	1
5.3	Relevant dates mentioned (recruitment, exposure, follow-up, data collection). Yes=1, no=0	4	3	2	2	2	3	1	1	2	2	0	0	2	0	2	0	2	1	1	0	0	0	0	0	0	0	0	2	0	0	0	0	2	2	0	2	0	2	0	2	0	4	4	0	0	4	0
6,1 Cross sectional	Eligibility criteria stated. yes=1, no=0	1	1	1	1	1	1	1	1	1	1	0	0	1	1	1	1	1	1	0	0	1	0	0	0	1	0	1	1	1	1	1	1	1	1	1	1	1	1	0	1	1	1	1	0	0	0	0
6,2 Cross sectional	Sources and methods of selection of participants mentioned. yes=2, only source or method = 1, no=0	2	2	2	2	1	1	0	1	2	1	1	1	1	0	2	1	1	1	1	1	2	0	1	0	1	0	2	1	0	1	1	1	1	2	1	2	2	1	1	1	1	2	2	1	2	0	0
7.1	Outcome variable/s is/are defined?. yes=1, no=0	1	1	1	1	1	1	1	1	1	1	1	1	1	1	1	1	1	1	1	1	1	1	1	0	1	0	1	1	0	1	1	1	1	1	1	1	1	1	0	1	1	1	1	1	1	1	1
7.2	Exposures defined? yes=1, no=0	1	1	1	1	1	1	1	1	1	1	1	1	1	1	1	1	1	1	1	1	1	1	1	1	1	0	1	1	0	1	1	1	1	1	1	1	1	1	0	1	1	1	1	1	1	1	0
7.3	Predictors defined? yes=1, no=0	1	0	1	0	1	0	0	1	1	1	0	0	1	0	0	0	0	0	0	0	0	0	0	0	0	0	0	0	0	1	1	0	1	1	1	1	1	1	0	0	0	1	1	1	0	1	0
7.4	Potential Confounders defined? yes=1, no=0	1	0	1	1	1	1	0	1	1	1	0	0	1	0	1	0	1	1	0	0	0	0	0	0	0	0	1	0	0	1	0	0	1	1	0	1	0	1	0	0	0	0	1	0	1	1	0
7.5	Effect Modifiers defined? yes=1, no=0	1	0	0	1	1	0	0	0	0	1	0	0	0	0	0	0	0	0	0	0	0	0	0	0	0	0	0	0	0	0	0	0	0	1	0	0	0	0	0	0	0	0	1	0	0	0	0
7.6	Diagnostic Criteria defined? yes=1, no=0	1	1	1	1	1	1	1	1	1	1	1	1	1	1	1	0	1	1	0	0	1	1	0	1	1	0	0	0	0	1	1	1	1	1	1	1	0	1	1	1	0	1	1	0	0	1	0
8.1	For each variable of interest sources of data given. yes=1, no=0	1	1	1	1	1	1	1	1	1	1	1	0	1	1	1	1	1	1	1	1	1	1	1	1	1	0	0	1	1	1	1	1	1	1	1	1	1	1	1	1	1	1	1	1	0	1	0
8.2	For each variable of interest methods of assessment (measurement) mentioned. yes=1, no=0	1	1	1	1	1	1	1	1	1	1	1	1	1	1	1	1	1	1	1	1	1	1	1	1	1	0	0	0	1	1	1	1	1	1	1	1	1	1	1	1	1	1	1	1	0	1	0
8.3	For each variable of interest comparability of assessment methods described (If there is more than one group). yes=1, no=0	1	1	1	1	0	0	0	0	0	1	0	0	1	0	0	0	1	1	0	0	1	0	0	0	0	0	0	0	1	0	0	0	0	1	1	0	1	0	0	1	0	1	1	1	0	1	0
9	Efforts to address potential sources of bias described. yes=1, no=0	1	0	1	1	1	0	0	1	0	1	0	0	1	0	1	0	1	0	0	0	0	0	0	0	0	0	1	0	0	0	0	0	0	1	0	1	0	0	0	1	0	0	1	0	1	1	0
10.1	Known prevalence of variable from literature stated. yes=1, no=0	1	1	1	1	1	1	0	1	1	1	1	0	1	0	1	0	1	0	0	0	0	0	0	0	1	0	0	1	0	1	1	1	1	1	1	0	0	1	0	1	0	1	0	0	1	1	0
10.2	Required significance mentioned. yes=1, no=0	1	1	1	1	1	1	0	0	0	1	1	1	1	0	1	0	1	1	1	1	0	0	0	1	1	0	1	1	1	1	1	1	1	1	1	1	1	1	0	1	1	1	1	1	1	1	0
10.3	Required power mentioned. yes=1, no=0	0	0	0	0	0	0	0	0	0	0	0	0	0	0	0	0	0	0	0	0	0	0	0	0	0	0	0	0	0	0	0	0	0	0	0	0	0	0	0	0	0	0	0	0	1	0	0
11.1	Explained how quantitative variables were handled in the analyses. yes=1, no=0	1	1	1	1	1	1	0	1	1	1	1	0	1	1	1	1	1	1	1	1	0	0	1	0	1	0	0	1	0	1	1	1	1	1	1	1	0	0	1	1	0	1	1	1	1	1	0
11.2	Described which groupings were chosen. yes=1, no=0	1	1	1	1	1	0	0	1	0	1	1	1	1	0	0	1	0	0	0	1	1	1	0	1	1	1	0	1	0	1	1	1	1	1	1	0	1	1	1	1	1	1	1	1	1	1	0
11.3	Desceibe why specific grouping were chosen. yes=1, no=0	1	1	1	1	1	0	0	0	0	1	1	1	1	0	0	0	0	0	0	1	1	1	0	1	1	0	0	1	0	1	1	1	1	1	1	0	1	1	1	1	1	1	1	1	1	1	0
12.1	Statistical methods, including those used to control for confounding explained. yes=1, no=0	1	0	1	1	1	1	1	1	1	1	1	1	1	0	1	0	0	1	0	0	0	0	0	1	1	0	1	1	0	1	0	1	1	1	1	1	1	0	1	1	0	0	1	0	1	1	0
12.2	Methods used to examine subgroups and interactions explained. yes=1, no=0	1	1	1	1	1	0	1	0	0	1	1	1	1	0	0	0	1	0	0	0	1	1	0	0	1	0	1	1	0	1	0	1	1	1	0	0	0	1	0	1	0	1	1	1	1	1	0
12.3	Method to handle missing data addressed. yes=1, no=0	1	0	0	0	0	1	0	0	0	1	0	0	1	0	0	0	0	0	0	0	0	0	0	0	0	0	0	0	0	0	0	0	0	1	0	0	0	0	0	0	0	0	1	0	0	0	0
12.4	For cross-sectional study, described analytical methods taking account of sampling strategy. yes=1, no=0	1	0	1	0	0	0	0	0	0	1	0	0	1	0	0	0	1	1	0	0	1	0	0	0	0	0	0	0	0	1	0	0	0	1	1	1	0	1	0	1	0	1	1	0	0	0	0
12.5	Sensitivity analyses described. yes=1, no=0	1	0	0	1	1	1	0	0	0	1	0	0	1	0	1	0	0	0	0	0	0	0	0	0	0	0	0	0	0	0	0	0	0	1	0	1	0	1	0	1	0	0	0	0	1	0	0
13.1	Numbers of eligible Individuals reported. yes=1, no=0	1	1	1	1	1	0	0	1	1	1	1	1	1	1	1	1	1	1	1	0	1	1	0	0	0	0	0	0	0	1	1	1	1	1	1	1	1	1	0	1	1	1	1	0	1	1	1
13.2	Number of individuals Included in the Study reported. yes=1, no=0	1	1	1	1	1	1	1	1	1	1	1	1	1	1	1	1	1	1	1	1	1	1	1	1	1	1	1	1	1	1	1	1	1	1	1	1	1	1	1	1	1	1	1	1	1	1	1
13.4	Number of individuals analyzed reported. yes=1, no=0	1	1	1	1	1	1	1	1	1	1	1	1	1	1	1	1	1	1	1	1	1	1	0	1	1	1	1	1	1	1	1	1	1	1	1	1	1	1	1	1	1	1	1	1	1	1	1
13.5	Give Reasons for Non-participation at each stage. yes=1, no=0	1	0	0	0	0	0	0	0	0	1	0	0	1	0	0	0	0	0	0	0	0	0	0	0	0	0	0	0	0	0	0	0	1	1	0	0	0	1	0	0	0	0	1	0	0	1	0
13.6	Recruitment and follow-up flow diagram presented. yes=1, no=0	1	0	1	1	1	0	0	0	0	0	0	0	1	0	0	0	0	0	0	0	0	0	0	0	0	0	0	0	0	0	0	0	0	0	0	0	0	1	0	0	0	0	0	0	0	1	0
14.1	Characteristics (eg, Demographic, Clinical, Social) of study participants written. yes=1, no=0	1	0	1	1	1	1	1	1	1	1	1	0	1	1	1	1	1	1	0	1	1	0	0	0	0	0	1	1	1	0	0	0	1	1	1	1	0	1	1	1	0	1	1	0	1	1	0
14.2	Information on potential confounders written. yes=1, no=0	1	0	1	1	1	1	1	1	1	1	0	0	1	0	1	0	1	1	0	0	1	0	0	0	0	0	1	0	0	1	1	0	1	1	0	1	0	0	0	0	0	0	1	0	1	1	0
14.3	Number of participants with missing data for each variable of interest indicated. yes=1, no=0	1	0	1	1	0	0	0	0	0	0	0	0	0	0	0	0	0	0	0	0	0	0	0	0	0	0	0	0	0	0	0	0	0	1	0	0	0	1	0	0	0	0	0	0	0	0	0
15	Cross-sectional Study: Numbers of outcome events or summary measures reported. yes=1, no=0	1	1	1	1	1	1	0	1	1	1	1	1	1	1	1	1	1	1	0	0	1	0	0	1	1	0	0	1	1	1	1	1	1	1	1	1	1	1	1	1	1	1	1	1	0	1	0
16.1	Given unadjusted estimates with precision (confidence interval). yes=1, no=0	1	0	1	1	1	1	0	1	1	1	1	0	1	0	1	0	0	0	0	0	0	0	0	1	0	0	0	1	1	1	1	0	1	0	0	0	0	1	0	0	0	0	1	0	1	1	0
16.2	Given confounder-adjusted estimates (confidence interval). yes=1, no=0	1	0	1	1	1	1	0	1	1	1	0	0	1	0	1	0	0	0	0	0	0	0	0	0	0	0	0	0	1	0	0	0	0	1	0	1	0	0	0	0	0	0	1	0	1	1	0
16.3	Described which confounders were adjusted for and why they were Included. yes=1, no=0	1	0	1	1	1	1	0	1	0	1	0	0	1	0	1	0	0	1	0	0	0	0	0	0	0	0	0	0	1	1	0	0	1	1	0	1	0	0	0	0	0	0	1	0	1	1	0
16.4	Reported category boundaries when continuous variables were categorized. yes=1, no=0	1	0	0	0	0	0	0	0	0	0	0	0	0	0	0	0	0	0	0	0	0	0	0	0	0	0	0	0	0	0	0	0	0	0	1	0	0	1	0	1	0	1	1	1	0	0	0
16.5	Reported estimates of relative risk into absolute risk for a meaningful time period. yes=1, no=0	1	0	0	0	0	0	0	0	0	0	0	0	0	0	0	0	0	0	0	0	0	0	0	0	0	0	0	0	0	0	0	0	0	0	0	0	0	0	0	0	0	0	0	0	0	1	0
17	Reported other analyses done—eg, analyses of subgroups and interactions, and sensitivity analyses. yes=1, no=0	1	1	1	1	0	0	0	1	0	1	1	0	1	1	1	0	0	0	0	1	0	1	0	0	0	0	0	0	0	1	0	0	1	1	0	0	0	1	0	1	0	1	1	1	1	0	0
18	Summarised key results with reference to study objectives. yes=1, no=0	1	1	1	1		1	1	1	0	1	1	0	1	0	1	1	1	1	1	1		1	1	0	1	1	1	1	1	1	1	1	1	1	1	1	1	1	1	1	1	0	1	1	1	1	1
19.1	Discussed study limitations. yes=1, no=0	1	0	1	1	1	1	0	1	1	1	1	1	1	0	1	0	1	1	0	0	1	0	0	0	1	0	0	1	1	0	0	0	1	1	0	1	0	1	0	1	0	0	1	0	1	1	0
19.2	Discussed direction and magnitude of potential bias. yes=1, no=0	2	0	1	2	1	0	0	1	0	0	0	0	1	0	0	0	0	0	0	0	0	0	0	0	0	0	0	0	0	0	0	0	0	1	0	1	0	0	0	0	0	0	1	0	0	0	0
20.1	Presented a cautious overall interpretation considering objectives, yes=1, no=0	1	1	1	1	1	1	1	0	0	1	0	0	1	0	1	1	1	1	1	1	1	0	0	0	0	0	1	1	1	0	0	0	1	1	0	0	0	0	0	0	0	0	1	0	1	1	1
20.2	Presented a cautious overall interpretation considering limitations, yes=1, no=0	1	0	1	1	1	1	0	0	0	0	0	0	1	0	1	0	1	1	0	0	1	0	0	0	0	0	0	1	1	0	0	0	0	1	0	0	0	0	0	1	0	0	1	0	1	1	0
20.3	Presented a cautious overall interpretation considering multiplicity of analyses, yes=1, no=0	1	0	1	1	1	1	0	0	0	1	0	0	1	0	1	1	0	0	0	0	0	0	0	0	0	0	0	0	0	0	0	0	0	0	0	0	0	0	0	1	0	0	0	0	0	0	0
20.4	Presented a cautious overall interpretation considering results from Similar Studies, yes=1, no=0	1	1	1	1	1	1	1	0	0	1	0	0	1	0	1	1	1	1	1	1	1	0	0	0	0	0	1	1	1	0	0	0	0	0	0	0	0	0	0	1	0	0	1	0	1	1	0
20.5	Presented a cautious overall interpretation considering and other Relevant Evidence yes=1, no=0	1	1	1	1	1	1	0	0	1	1	0	0	1	0	1	1	1	1	1	1	0	0	0	0	0	1	1	1	1	0	0	0	0	1	0	0	0	0	0	0	0	0	0	0	1	1	1
21	Discussed the generalizability (external validity) of the study results. yes=1, no=0	1	1	1	0	0	0	0	1	1	1	0	1	1	0	1	1	1	1	0	0	1	0	0	0	0	0	0	0	0	0	0	0	1	1	0	1	1	1	0	1	0	1	1	1	0	0	0
22.1	Given the source of funding. yes=1, no=0	1	1	1	1	1	1	0	1	1	1	1	1	1	0	1	0	1	1	0	0	1	0	0	0	1	0	1	0	1	0	0	0	1	1	0	1	0	1	0	1	0	0	1	0	1	1	0
22.2	Given the role of the funders for the present study. yes=1, no=0	1	1	1	1	1	1	0	0	1	1	1	1	1	0	0	0	0	0	0	0	0	0	0	0	1	0	0	0	0	0	0	0	1	0	0	0	0	1	0	0	0	0	1	0	0	0	0
22.3	Stated author's and co-authors contributions. yes=1, no=0	1	0	1	0	1	1	0	0	1	1	0	1	1	0	1	0	0	1	1	0	1	0	0	0	0	0	1	1	0	0	0	0	1	1	0	0	0	0	0	0	0	0	1	0	0	1	0
22.4	Given a statement on data available online. yes=1, no=0	1	0	1	1	1	1	0	0	1	1	0	0	1	0	1	0	1	1	0	0	1	0	0	0	0	0	0	0	0	0	0	0	0	0	0	0	0	0	0	0	0	0	0	0	0	0	0
22.5	Given a statement on competing interests. yes=1, no=0	1	1	1	1	1	1	0	0	1	1	1	0	1	0	1	0	1	1	0	0	1	0	0	0	1	0	0	1	1	0	0	0	1	1	0	1	0	1	0	0	0	0	0	0	1	1	0
	Total	77	49	66	66	63	55	25	49	50	66	45	34	69	24	57	32	53	51	27	24	45	22	14	19	40	10	34	46	38	44	38	36	55	64	36	50	32	55	23	53	25	42	67	30	51	61	16
	percentage compliance	100	63.6364	85.7143	85.7143	81.8182	71.4286	32.4675	63.6364	64.9351	85.7143	58.4416	44.1558	89.6104	31.1688	74.026	41.5584	68.8312	66.2338	35.0649	31.1688	58.4416	28.5714	18.1818	24.6753	51.9481	12.987	44.1558	59.7403	49.3506	57.1429	49.3506	46.7532	71.4286	83.1169	46.7532	64.9351	41.5584	71.4286	29.8701	68.8312	32.4675	54.5455	87.013	38.961	66.2338	79.2208	20.7792
